# Supplementary material for: Integrated risk scores from N6-methyladenosine-related lncRNAs are potential biomarkers for predicting the overall survival of bladder cancer patients
Source: Front Genet. 2022 Aug 17;13:906880. doi: 10.3389/fgene.2022.906880 (PMC9428265; doi:10.3389/fgene.2022.906880)
Supplement: Supplementary file 1 [file Table2.XLSX]

## Sheet: Sheet1
Table S3:Bladder Cancer Pathology Information
Tissue type	Operation time	Survival status	Tumor surgical organ		Gender	Age	Distant metastatic sites	primary organ	metastasis	Pathological type	Pathological grade	Tumor size	Tumor location	Tumor description	Vascular invasion	Lymph node invasion	T	N	M	AJCC staging
cancer/paracancer	2020.5	alive	Bladder		Male	64	NO	YES	NO	urothelial carcinoma	Ⅱ-Ⅲ	7*4*2.5cm	bladder	Infiltrate the muscle layer	None	None	T2	None	M0	None
cancer/paracancer	2020.5	alive	Bladder		Male	75	NO	YES	NO	urothelial carcinoma	Ⅲ	6.5*6.5*1.5cm	bladder	Invasion to outer membrane	None	No	T3	N0	M0	3
cancer/paracancer	2020.5	death	Bladder		Male	76	NO	YES	NO	Urothelial carcinoma, combined with prostate adenocarcinoma	Ⅱ	4*3.5*1.5cm	bladder	Infiltrate to the muscular layer	None	Yes	T2	N1	M0	4
cancer/paracancer	2020.5	death	Bladder		Female	66	NO	YES	NO	Urothelial carcinoma, papillary	Ⅲ	5*2.5*1.5cm	bladder	Invasion of superficial muscular layer	Lymphatic vessels	No	T2	N0	M0	2
cancer/paracancer	2020.8	death	Bladder		Male	71	NO	YES	NO	urothelial carcinoma	Ⅱ	4*3*1cm	bladder	Infiltrate the lamina propria, involving the prostate		No	T4a	N0	M0	3
cancer/paracancer	2020.9	death	Bladder		Male	58	NO	YES	NO	Urothelial carcinoma, papillary	Ⅱ-Ⅲ	3*3*1cm	bladder	Invasion to submucosa		No	T1	N0	M0	1
cancer/paracancer	2020.9	death	Bladder		Male	67	NO	YES	NO	urothelial carcinoma	Ⅱ-Ⅲ	4.5*4*1.5cm	bladder	Invasion to the muscularis		Yes	T2	N1	M0	4
cancer/paracancer	2020.9	death	Bladder		Male	77	NO	YES	NO	Urothelial carcinoma, papillary	Ⅱ	3*2*1－1*1*0.5cm	bladder	Invasion of lamina propria, multiple		None	T1	None	M0	None
