# Supplementary material for: Integrated risk scores from N6-methyladenosine-related lncRNAs are potential biomarkers for predicting the overall survival of bladder cancer patients
Source: Front Genet. 2022 Aug 17;13:906880. doi: 10.3389/fgene.2022.906880 (PMC9428265; doi:10.3389/fgene.2022.906880)
Supplement: Supplementary file 4 [file Table1.XLSX]

## Sheet: Sheet1
TableS1:Primer sequences
NR_110617.2 Homo sapiens NFIA antisense RNA 2 (NFIA-AS2), transcript variant 1, long non-coding RNA
	Sequence (5'->3')	Template strand	Length	Start	Stop	Tm	GC%	Self complementarity	Self 3' complementarity
Forward primer	TTCACCTTGTGCCCAACCTT	Plus	20	194	213	60.03	50	6	2
Reverse primer	TCGACTGCGATAACCTCTGC	Minus	20	613	594	59.9	55	4	2
Product length	420
NR_111005.2 Homo sapiens mir-99a-let-7c cluster host gene (MIR99AHG), transcript variant 4, long non-coding RNA
	Sequence (5'->3')	Template strand	Length	Start	Stop	Tm	GC%	Self complementarity	Self 3' complementarity
Forward primer	CCAACCATGCCTGCTAGTGA	Plus	20	1323	1342	60.04	55	4	1
Reverse primer	GGCTTCACATAGGTTGGGCT	Minus	20	1740	1721	60.03	55	4	0
Product length	418
NR_110410.1 Homo sapiens RAP2C antisense RNA 1 (RAP2C-AS1), long non-coding RNA
Sequence (5'->3')	Template strand	Length	Start	Stop	Tm	GC%	Self complementarity	Self 3' complementarity
Forward primer	ACTTAGCCGTGCCTGACAAA	Plus	20	143	162	59.89	50	3	2
Reverse primer	GCTCCAAAAAGGCACCCTTG	Minus	20	370	351	59.97	55	5	3
Product length	228
NR_038396.1 Homo sapiens TMEM147 antisense RNA 1 (TMEM147-AS1), long non-coding RNA
Sequence (5'->3')	Template strand	Length	Start	Stop	Tm	GC%	Self complementarity	Self 3' complementarity
Forward primer	CTGAAACAGCCAAGGTGTGC	Plus	20	423	442	59.97	55	4	2
Reverse primer	TCTAGGAGGGTTCATGGCGA	Minus	20	633	614	60.03	55	4	2
Product length	211
NR_047558.1 Homo sapiens ZNF32 antisense RNA 2 (ZNF32-AS2), long non-coding RNA
Sequence (5'->3')	Template strand	Length	Start	Stop	Tm	GC%	Self complementarity	Self 3' complementarity
Forward primer	CTGAGCACCTGAGGGAGAAAA	Plus	21	254	274	59.65	52.38	5	0
Reverse primer	CTGGCATGCTGGTAGGGAAT	Minus	20	589	570	59.82	55	6	2
Product length	336
GAPDH
Sequence (5'->3')	Template strand	Length	Start	Stop	Tm	GC%	Self complementarity	Self 3' complementarity
Forward primer	GGAAGCTTGTCATCAATGGAAATC
Reverse primer	TGATGACCCTTTTGGCTCCC
Product length
