# Supplementary material for: Integrated risk scores from N6-methyladenosine-related lncRNAs are potential biomarkers for predicting the overall survival of bladder cancer patients
Source: Front Genet. 2022 Aug 17;13:906880. doi: 10.3389/fgene.2022.906880 (PMC9428265; doi:10.3389/fgene.2022.906880)
Supplement: Supplementary file 5 [file DataSheet1.CSV]

Table S1��TCGA-Clinical-information
ID	OS_STATUS	OS_MONTHS	TUMOR_STAGE	HISTOLOGICAL	gender	weight	Riskscore_High/Low
A5ND	1:DECEASED	9	Stage IV		Male	68	High
A5BV	1:DECEASED	5.35	Stage III	Non-Papillary	Female	47	High
AAMR	0:LIVING	91.66	Stage III	Non-Papillary	Male	79	High
A1AE	0:LIVING	16.13	Stage III	Non-Papillary	Male	62.5	High
A69X	0:LIVING	14.22	Stage III	Non-Papillary	Male	54	High
AAMG	0:LIVING	110.51	Stage III	Non-Papillary	Male	72	High
A20Q	1:DECEASED	19.48	Stage IV	Non-Papillary	Male	NA	High
A3N6	0:LIVING	27.96	Stage II	Non-Papillary	Female	142.88	High
A6TH	1:DECEASED	4.3	Stage IV	Non-Papillary	Male	80	High
A43S	0:LIVING	14.95	Stage III	Non-Papillary	Female	61	High
A20R	1:DECEASED	5.06	Stage IV	Non-Papillary	Female	NA	High
A3JV	1:DECEASED	14.26	Stage IV	Non-Papillary	Male	76.7	High
A2ES	1:DECEASED	32.98	Stage II	Non-Papillary	Male	91.9	High
AA3C	1:DECEASED	6.93	Stage IV	Non-Papillary	Male	90	High
AAMQ	0:LIVING	71.52	Stage II	Papillary	Female	85	High
AA56	1:DECEASED	8.51	Stage III	Non-Papillary	Female	63	High
A9SM	0:LIVING	34.43	Stage III	Non-Papillary	Male	110	High
A9SX	1:DECEASED	23.62	Stage IV	Non-Papillary	Female	56	High
A3SR	1:DECEASED	19.78	Stage IV	Non-Papillary	Male	103	High
A72E	1:DECEASED	13.57	Stage IV	Non-Papillary	Male	137	High
A9KM	1:DECEASED	17.41	Stage III	Non-Papillary	Female	68	High
A6TG	1:DECEASED	3.06	Stage IV	Non-Papillary	Male	76	High
AA7O	0:LIVING	16.82	Stage II	Papillary	Male	71	High
A1AD	0:LIVING	112.35	Stage IV	Non-Papillary	Male	80.7	High
A5BX	1:DECEASED	5.68	Stage IV	Non-Papillary	Male	104	High
A62N	0:LIVING	2.69	Stage III	Non-Papillary	Male	84	High
AA7N	1:DECEASED	44.91	Stage III	Non-Papillary	Male	90	High
A78P	0:LIVING	78.19	Stage II	Non-Papillary	Female	NA	High
A2I2	1:DECEASED	7.79	Stage IV	Non-Papillary	Female	75	High
A3I6	1:DECEASED	20.7	Stage III	Non-Papillary	Male	81	High
AA7Y	0:LIVING	50	Stage II	Papillary	Male	78	High
AAME	1:DECEASED	92.9	Stage II	Non-Papillary	Female	67	High
A2LD	1:DECEASED	20.47	Stage IV	Non-Papillary	Female	100	High
A1AB	1:DECEASED	16.69	Stage IV	Non-Papillary	Female	89	High
A0EZ	1:DECEASED	8.97	Stage IV	Non-Papillary	Female	76	High
A20T	1:DECEASED	14.88	Stage IV	Non-Papillary	Male	NA	High
AA52	1:DECEASED	35.38	Stage III	Papillary	Male	77	High
A6TF	1:DECEASED	2.27	Stage IV	Non-Papillary	Female	81	High
A3PK	1:DECEASED	9.95	Stage II	Papillary	Male	90	High
A5BS	0:LIVING	53.84	Stage III	Non-Papillary	Male	NA	High
A2LB	1:DECEASED	16.16	Stage III	Non-Papillary	Female	82	High
A8HI	1:DECEASED	17.87	Stage IV	Papillary	Female	92	High
A0F0	0:LIVING	1.94	Stage II	Non-Papillary	Male	80	High
A8OD	0:LIVING	112.75	Stage II	Non-Papillary	Female	NA	High
A62O	1:DECEASED	7.1	Stage IV	Non-Papillary	Male	65	High
A9T2	1:DECEASED	18.89	Stage III	Non-Papillary	Male	121	High
A5RI	1:DECEASED	11.7	Stage III	Non-Papillary	Female	NA	High
A3WY	0:LIVING	163.17	Stage III	Non-Papillary	Female	67	High
A2I1	0:LIVING	17.94	Stage II	Papillary	Female	71.5	High
A5BT	1:DECEASED	10.78	Stage III	Non-Papillary	Male	80	High
A2EF	0:LIVING	61.89	Stage II	Non-Papillary	Male	73	High
A3IS	0:LIVING	50.23	Stage II	Papillary	Male	83.5	High
A8HH	1:DECEASED	1.87	Stage IV	Non-Papillary	Female	72	High
A9KT	0:LIVING	108.87	Stage II	Non-Papillary	Male	80	High
A0F1	0:LIVING	2.92	Stage III	Non-Papillary	Male	82	High
A9T3	0:LIVING	2.23	Stage IV	Non-Papillary	Female	50	High
A9R1	0:LIVING	25.39	Stage IV	Non-Papillary	Male	83	High
A3WX	1:DECEASED	10.55	Stage III	Non-Papillary	Female	70	High
A9G0	1:DECEASED	33.11	Stage IV	Papillary	Male	82	High
A3SL	1:DECEASED	23.39	Stage IV	Non-Papillary	Male	116	High
A3B8	0:LIVING	12.61	Stage II	Non-Papillary	Male	92.5	High
AA5H	0:LIVING	29.47	Stage IV	Non-Papillary	Female	82	High
A97P	1:DECEASED	14.36	Stage II	Non-Papillary	Male	45	High
A9RF	0:LIVING	64.03	Stage II	Non-Papillary	Male	NA	High
A8S6	0:LIVING	9.63	Stage II	Papillary	Male	117	High
A0S7	1:DECEASED	6.57	Stage III	Non-Papillary	Male	104	High
A3IB	1:DECEASED	7.23	Stage II	Non-Papillary	Male	83.6	High
A3PJ	0:LIVING	25.92	Stage III	Papillary	Male	NA	High
A6I1	1:DECEASED	8.94	Stage II	Non-Papillary	Female	61	High
A2LA	0:LIVING	17.15	Stage III	Non-Papillary	Male	95	High
A8OC	1:DECEASED	3.02	Stage IV	Non-Papillary	Male	NA	High
A42Q	1:DECEASED	11.3	Stage III	Non-Papillary	Male	89	High
A3IU	1:DECEASED	23.19	Stage II		Male	96.5	High
A62P	1:DECEASED	6.27	Stage II	Non-Papillary	Male	110	High
AATQ	1:DECEASED	7	Stage III	Non-Papillary	Male	73	High
A9SP	1:DECEASED	14.91	Stage III	Non-Papillary	Male	86	High
A3QG	1:DECEASED	NA	Stage IV	Papillary	Male	73	High
AA6R	0:LIVING	165.6	Stage IV	Non-Papillary	Male	74	High
A1AA	0:LIVING	18.99	Stage III	Papillary	Male	104.3	High
A78N	1:DECEASED	86.76	Stage IV	Non-Papillary	Male	75	High
A6AW	0:LIVING	53.25	Stage II	Non-Papillary	Male	95	High
A3SJ	1:DECEASED	24.28	Stage IV	Non-Papillary	Male	79	High
A7DV	0:LIVING	1.22	Stage IV	Papillary	Male	67	High
A20U	1:DECEASED	14.95	Stage III	Non-Papillary	Female	NA	High
AA4R	1:DECEASED	34.03	Stage IV	Non-Papillary	Male	112	High
AA53	0:LIVING	57.85	Stage II	Non-Papillary	Male	111	High
A66R	0:LIVING	15.31	Stage IV	Papillary	Male	68	High
AA54	1:DECEASED	19.38	Stage III	Non-Papillary	Male	81	High
A3B7	1:DECEASED	4.01	Stage III	Non-Papillary	Male	59.4	High
A5ZZ	0:LIVING	12.39	Stage III	Papillary	Female	71	High
A3RD	0:LIVING	14.06	Stage III	Non-Papillary	Female	71	High
A677	0:LIVING	26.94	Stage II	Non-Papillary	Male	41	High
A6TD	1:DECEASED	12.68	Stage III	Non-Papillary	Male	148	High
A5BU	0:LIVING	19.32	Stage II	Non-Papillary	Female	65	High
A2EO	1:DECEASED	59.26	Stage III	Non-Papillary	Male	89.2	High
A3IT	0:LIVING	21.29	Stage III	Non-Papillary	Male	110	High
A3MH	0:LIVING	13.07	Stage II	Papillary	Male	59	High
A9R2	0:LIVING	21.09	Stage II	Papillary	Male	63	High
A40E	1:DECEASED	8.57	Stage II	Non-Papillary	Male	115	High
A3B5	1:DECEASED	8.94	Stage IV	Non-Papillary	Male	72.57	High
A9SI	0:LIVING	79.6	Stage II	Papillary	Female	63	High
A3OQ	0:LIVING	3.12	Stage IV	Papillary	Male	NA	High
A3IQ	1:DECEASED	17.71	Stage III	Papillary	Male	75.4	High
A9RN	1:DECEASED	20.2	Stage III	Non-Papillary	Female	91	High
AA74	0:LIVING	56.11	Stage III	Non-Papillary	Male	95	High
A0YX	1:DECEASED	13.14	Stage III	Non-Papillary	Female	NA	High
A6MB	0:LIVING	15.41	Stage IV	Non-Papillary	Male	88	High
A3SN	0:LIVING	29.14	Stage III	Papillary	Male	70	High
A6MD	0:LIVING	4.24	Stage IV	Non-Papillary	Male	NA	High
A5C1	0:LIVING	58.87	Stage III	Non-Papillary	Female	104	High
A3X6	1:DECEASED	29.7	Stage II	Papillary	Male	89	High
AAMW	1:DECEASED	8.31	Stage IV	Non-Papillary	Female	63	High
AAN8	1:DECEASED	3.88	Stage III	Non-Papillary	Female	66	High
A6TC	0:LIVING	6.14	Stage III	Non-Papillary	Female	57	High
A0YO	1:DECEASED	4.89	Stage IV	Non-Papillary	Male	NA	High
A6FN	0:LIVING	16.66	Stage III	Non-Papillary	Female	70	High
A6ME	0:LIVING	24.01	Stage II	Non-Papillary	Male	59	High
A2EC	1:DECEASED	22.86	Stage II	Non-Papillary	Female	70	High
A2HX	1:DECEASED	46.65	Stage IV	Non-Papillary	Female	52.5	High
A3WC	0:LIVING	17.74	Stage III	Non-Papillary	Female	62	High
A9R9	1:DECEASED	28.38	Stage IV	Non-Papillary	Male	NA	High
A1A5	1:DECEASED	2.14	Stage II	Non-Papillary	Male	60	High
A61P	0:LIVING	11.07	Stage IV	Papillary	Male	88	High
AA86	1:DECEASED	10.22	Stage IV	Non-Papillary	Male	NA	High
A7XN	0:LIVING	14.06	Stage III	Non-Papillary	Male	48	High
A78L	0:LIVING	37.02	Stage IV	Papillary	Male	92	High
AA5P	0:LIVING	12.22	Stage IV	Non-Papillary	Male	84	High
A13I	1:DECEASED	7.33	Stage III	Non-Papillary	Female	51	High
A3EE	1:DECEASED	3.25	Stage III	Papillary	Female	77	High
A0F7	1:DECEASED	2.04	Stage IV	Non-Papillary	Male	70	High
A3SM	1:DECEASED	17.97	Stage IV	Papillary	Male	98	High
AAN7	1:DECEASED	18.56	Stage IV	Non-Papillary	Male	89	High
A1A3	1:DECEASED	21.85	Stage IV		Male	76	High
A5RH	0:LIVING	9.07	Stage III	Non-Papillary	Male	NA	High
A20X	1:DECEASED	8.25	Stage IV	Non-Papillary	Male	NA	High
A3OP	0:LIVING	2.1	Stage IV	Papillary	Female	NA	High
A62S	1:DECEASED	13.34	Stage III	Non-Papillary	Female	74	High
A6FZ	0:LIVING	1.81	Stage III	Non-Papillary	Female	83	High
A9RD	1:DECEASED	13.4	Stage IV	Non-Papillary	Female	64	High
A3B3	1:DECEASED	32	Stage III	Papillary	Female	104.33	High
A3X2	1:DECEASED	17.97	Stage IV	Papillary	Male	NA	High
A6B1	0:LIVING	67.31	Stage II	Papillary	Male	107	High
A9RE	1:DECEASED	3.48	Stage II	Papillary	Female	62	High
A20N	1:DECEASED	26.12	Stage III	Non-Papillary	Male	NA	High
AATO	1:DECEASED	10.64	Stage IV	Papillary	Male	68	High
A3B4	1:DECEASED	16.75	Stage III	Non-Papillary	Female	68	High
A9T4	1:DECEASED	16.26	Stage IV	Non-Papillary	Male	80	High
AA51	0:LIVING	56.31	Stage II	Papillary	Female	54	High
A6TA	0:LIVING	62.81	Stage IV	Papillary	Male	86	High
A3SQ	1:DECEASED	46.75	Stage IV	Non-Papillary	Male	89	High
A3BM	1:DECEASED	21.39	Stage II	Non-Papillary	Male	86	High
A4AC	1:DECEASED	9.13	Stage II	Non-Papillary	Male	NA	High
AAMJ	1:DECEASED	54.86	Stage III	Non-Papillary	Male	55	High
AA84	0:LIVING	15.11	Stage IV	Papillary	Male	63	High
A9KI	1:DECEASED	2.5	Stage III	Non-Papillary	Female	61	High
A3IN	1:DECEASED	8.21	Stage III	Papillary	Male	107.5	High
A1HS	0:LIVING	12.55	Stage III	Non-Papillary	Female	52	High
A3KJ	0:LIVING	18.46	Stage III	Non-Papillary	Male	75	High
A6TK	0:LIVING	10.84	Stage III	Non-Papillary	Male	54	High
AA77	0:LIVING	20.3	Stage II	Papillary	Male	81	High
A9G5	0:LIVING	38.96	Stage III	Papillary	Male	103	High
AA4V	0:LIVING	59.33	Stage III	Non-Papillary	Male	85	High
A9FL	1:DECEASED	18.56	Stage III	Papillary	Male	45	High
A764	0:LIVING	20.04	Stage II	Non-Papillary	Male	73	High
A5UA	0:LIVING	11.99	Stage II	Papillary	Male	52	High
AAMT	1:DECEASED	2.96	Stage IV	Non-Papillary	Female	60	High
AAN5	0:LIVING	75.33	Stage III	Non-Papillary	Female	56	High
AA83	0:LIVING	66.49	Stage II	Papillary	Male	101	High
AA58	0:LIVING	54.17	Stage IV	Non-Papillary	Female	71	High
A5BY	0:LIVING	8.25	Stage III		Female	73	High
A6B2	0:LIVING	15.67	Stage IV	Non-Papillary	Male	107	High
A0F6	0:LIVING	23	Stage III	Non-Papillary	Female	68	High
A9SL	1:DECEASED	66.36	Stage IV	Non-Papillary	Male	89	High
A9T8	1:DECEASED	13.73	Stage III	Non-Papillary	Male	87	High
A9SW	1:DECEASED	11.89	Stage IV	Non-Papillary	Male	65	High
A83P	0:LIVING	16.26	Stage IV	Non-Papillary	Male	100	High
A20O	1:DECEASED	12.16	Stage III	Non-Papillary	Male	NA	High
A3OO	0:LIVING	15.8	Stage II	Non-Papillary	Male	130	High
A1AF	0:LIVING	17.61	Stage IV	Non-Papillary	Female	65.3	High
A5BZ	1:DECEASED	27.43	Stage IV	Non-Papillary	Female	61	High
A5C0	1:DECEASED	18.07	Stage IV	Non-Papillary	Male	93	High
AAQO	0:LIVING	11.79	Stage III	Non-Papillary	Male	100	High
A871	1:DECEASED	8.94	Stage III	Non-Papillary	Male	78	High
A9SJ	1:DECEASED	3.22	Stage IV	Non-Papillary	Male	95	High
A2I4	0:LIVING	142.67	Stage III	Papillary	Male	104	High
A5NE	1:DECEASED	12.16	Stage III	Non-Papillary	Male	62	High
A8HE	0:LIVING	125.39	Stage III	Non-Papillary	Male	80	High
A3N5	1:DECEASED	22.5	Stage II	Non-Papillary	Male	NA	High
AAN4	1:DECEASED	27.04	Stage III	Non-Papillary	Female	59	High
A9SU	1:DECEASED	5.98	Stage IV	Papillary	Female	56	High
A9T6	0:LIVING	2.1	Stage III	Papillary	Female	72	High
A2PC	0:LIVING	43.56	Stage IV	Non-Papillary	Female	65	High
A13J	1:DECEASED	2.66	Stage IV	Papillary	Male	68	High
A8O7	0:LIVING	15.31	Stage II	Papillary	Male	58	High
A9SV	1:DECEASED	12.75	Stage IV	Papillary	Male	74	High
A4ZW	0:LIVING	0.49	Stage III	Non-Papillary	Male	89	High
A3SP	0:LIVING	25.72	Stage III	Non-Papillary	Male	96	High
A41S	0:LIVING	1.15	Stage III	Papillary	Female	NA	High
A8HD	0:LIVING	97.37	Stage III	Non-Papillary	Male	77	High
A6TI	1:DECEASED	9.66	Stage IV	Non-Papillary	Male	109	High
A762	1:DECEASED	7.62	Stage IV	Non-Papillary	Male	75	High
AA82	1:DECEASED	51.12	Stage IV	Non-Papillary	Male	61	High
A766	0:LIVING	15.77	Stage II	Non-Papillary	Male	102	Low
A2HQ	0:LIVING	19.38	Stage IV	Non-Papillary	Female	63	Low
A41P	0:LIVING	35.94	Stage IV	Non-Papillary	Male	64	Low
A9PF	0:LIVING	3.84	Stage IV	Papillary	Male	109	Low
A7DU	0:LIVING	0.92	Stage III	Papillary	Male	110	Low
A8HF	1:DECEASED	97.04	Stage III	Non-Papillary	Male	83	Low
AAN3	0:LIVING	86.24	Stage IV	Non-Papillary	Male	56	Low
A3RB	0:LIVING	19.12	Stage III	Non-Papillary	Male	NA	Low
A6ZA	0:LIVING	22.7	Stage II	Papillary	Male	88	Low
AA81	1:DECEASED	41.72	Stage II	Papillary	Male	78	Low
A9R3	1:DECEASED	31.18	Stage II	Papillary	Female	110	Low
A9TC	1:DECEASED	0.66	Stage IV	Papillary	Male	84	Low
AA3D	0:LIVING	70.27	Stage IV	Non-Papillary	Male	107	Low
A42R	1:DECEASED	18.96	Stage IV	Papillary	Male	102	Low
A3IV	1:DECEASED	9.66	Stage II	Non-Papillary	Male	85.4	Low
A6FI	0:LIVING	12.22	Stage II	Non-Papillary	Male	87	Low
A9SY	0:LIVING	21.02	Stage IV	Non-Papillary	Female	64	Low
A5Z6	0:LIVING	15.57	Stage II	Non-Papillary	Male	86	Low
A6B5	0:LIVING	50.66	Stage IV	Non-Papillary	Male	95	Low
A3IK	1:DECEASED	4.8	Stage IV	Papillary	Male	91.2	Low
A3NA	0:LIVING	60.61	Stage II	Non-Papillary	Male	80.74	Low
A3VY	0:LIVING	17.61	Stage II	Non-Papillary	Male	74	Low
AA6M	0:LIVING	51.97	Stage II	Non-Papillary	Female	75	Low
A9SZ	1:DECEASED	28.22	Stage IV	Non-Papillary	Male	77	Low
A9KW	1:DECEASED	8.34	Stage III	Non-Papillary	Female	70	Low
AA4T	1:DECEASED	19.68	Stage IV	Non-Papillary	Male	85	Low
A41O	0:LIVING	50.53	Stage IV	Papillary	Male	50	Low
A42E	0:LIVING	36.4	Stage III	Non-Papillary	Male	83	Low
AAN2	1:DECEASED	61.4	Stage II	Non-Papillary	Male	128	Low
A9T0	0:LIVING	26.25	Stage III	Non-Papillary	Male	82	Low
AA6X	0:LIVING	15.34	Stage II	Papillary	Male	93	Low
AA4U	1:DECEASED	8.61	Stage III	Non-Papillary	Male	95	Low
A3IM	1:DECEASED	8.15	Stage III	Papillary	Male	92.1	Low
A51V	0:LIVING	13.47	Stage III	Papillary	Male	120	Low
A97Q	1:DECEASED	8.08	Stage IV	Non-Papillary	Female	66	Low
A2OF	0:LIVING	63.96	Stage III	Papillary	Female	69	Low
A3ZF	0:LIVING	17.21	Stage III	Papillary	Male	108	Low
A4IJ	1:DECEASED	22.14	Stage II	Papillary	Male	46	Low
A41Q	0:LIVING	46.94	Stage III	Non-Papillary	Male	68	Low
A42C	0:LIVING	28.68	Stage II	Papillary	Male	59	Low
A3JX	0:LIVING	19.09	Stage III	Non-Papillary	Male	63.3	Low
A9R4	0:LIVING	30.26	Stage II	Non-Papillary	Male	NA	Low
AA80	1:DECEASED	0.62	Stage II	Papillary	Male	92	Low
A40G	0:LIVING	19.05	Stage II	Non-Papillary	Male	82	Low
A6I3	0:LIVING	13.9	Stage IV	Non-Papillary	Female	132	Low
A3JW	0:LIVING	21.32	Stage II	Non-Papillary	Male	88	Low
A9FH	0:LIVING	-2.1	Stage II	Papillary	Male	58	Low
A3SS	1:DECEASED	12.84	Stage IV	Non-Papillary	Male	87	Low
AAN1	1:DECEASED	30.91	Stage III	Papillary	Female	92	Low
A9R5	0:LIVING	35.81	Stage III	Papillary	Male	67	Low
A3IL	1:DECEASED	13.57	Stage IV	Non-Papillary	Female	73	Low
A3IE	1:DECEASED	20.11	Stage II	Non-Papillary	Male	98.1	Low
A8HG	1:DECEASED	15.34	Stage III	Non-Papillary	Male	108	Low
A6B6	0:LIVING	36.63	Stage II	Papillary	Male	103	Low
A9PE	0:LIVING	6.21	Stage IV	Non-Papillary	Male	84	Low
A3WW	0:LIVING	20.8	Stage III	Papillary	Male	85	Low
A43U	0:LIVING	20.89	Stage IV	Non-Papillary	Male	91	Low
AA89	0:LIVING	33.8	Stage IV	Papillary	Male	93	Low
A47S	0:LIVING	10.94	Stage II	Papillary	Male	63	Low
A6AV	0:LIVING	64.13	Stage II	Papillary	Female	55	Low
A1A7	0:LIVING	18.4	Stage IV	Non-Papillary	Female	48	Low
AAN0	1:DECEASED	56.44	Stage IV	Non-Papillary	Male	75	Low
A3MF	0:LIVING	12.58	Stage III	Papillary	Male	NA	Low
A3QH	1:DECEASED	8.48	Stage II	Non-Papillary	Male	91	Low
A9R0	1:DECEASED	22.34	Stage III	Non-Papillary	Male	80	Low
A78O	0:LIVING	75.95	Stage II	Non-Papillary	Female	120	Low
A3QI	0:LIVING	36.47	Stage III	Papillary	Male	77	Low
A5RJ	0:LIVING	17.71	Stage II	Papillary	Male	NA	Low
A20J	1:DECEASED	19.02	Stage II	Non-Papillary	Male	NA	Low
A1AC	0:LIVING	130.78	Stage III	Non-Papillary	Male	76.5	Low
AA6P	0:LIVING	15.01	Stage II	Papillary	Female	66	Low
AA71	0:LIVING	13.63	Stage II	Papillary	Male	68	Low
A47T	1:DECEASED	12.65	Stage II	Papillary	Female	54	Low
AA3L	0:LIVING	11.96	Stage II	Non-Papillary	Female	112	Low
AA3F	0:LIVING	29.34	Stage IV	Non-Papillary	Male	91	Low
A0YR	1:DECEASED	15.11	Stage IV	Non-Papillary	Male	75.4	Low
A6TE	0:LIVING	12.35	Stage IV	Non-Papillary	Male	65	Low
AA7M	0:LIVING	16.26	Stage III	Non-Papillary	Male	69	Low
A3Y1	0:LIVING	5.35	Stage II	Papillary	Male	82	Low
A3MG	0:LIVING	12.12	Stage II	Papillary	Male	62	Low
A9FF	0:LIVING	11.86	Stage II	Papillary	Male	54	Low
A767	1:DECEASED	4.73	Stage IV	Papillary	Male	78	Low
A3B6	1:DECEASED	33.02	Stage II	Papillary	Male	72.57	Low
A54R	0:LIVING	27.66	Stage II	Papillary	Male	NA	Low
AA7W	0:LIVING	27.6	Stage II	Non-Papillary	Male	67	Low
A3QU	0:LIVING	5.19	Stage IV	Non-Papillary	Male	87	Low
A6C6	0:LIVING	2.2	Stage III	Papillary	Male	57	Low
A1A6	0:LIVING	66.36	Stage IV	Non-Papillary	Male	97.91	Low
A3RC	0:LIVING	15.9	Stage II	Non-Papillary	Male	111	Low
A8HY	0:LIVING	11.33	Stage II	Papillary	Male	66	Low
AA6Q	1:DECEASED	13.57	Stage IV	Non-Papillary	Female	64	Low
AA87	0:LIVING	47.77	Stage III	Non-Papillary	Male	52	Low
A9PH	0:LIVING	51.28	Stage II	Non-Papillary	Male	59	Low
A41N	0:LIVING	52.69	Stage III	Papillary	Male	84	Low
A8HX	0:LIVING	11.33	Stage II	Papillary	Female	56	Low
AAMX	1:DECEASED	6.77	Stage III	Non-Papillary	Female	77	Low
A20V	1:DECEASED	5.06	Stage IV	Non-Papillary	Female	NA	Low
A6DX	1:DECEASED	1.84	Stage IV	Non-Papillary	Male	92	Low
A8JT	0:LIVING	21.06	Stage II	Papillary	Female	69	Low
A42P	1:DECEASED	10.91	Stage IV	Papillary	Male	80	Low
A8OB	0:LIVING	69.28	Stage IV	Non-Papillary	Male	55	Low
A6MF	0:LIVING	24.64	Stage II	Papillary	Male	64	Low
A85H	0:LIVING	12.94	Stage III	Non-Papillary	Male	48	Low
A4XJ	1:DECEASED	2.23	Stage II	Non-Papillary	Male	61	Low
A9RC	0:LIVING	94.22	Stage III	Non-Papillary	Male	99	Low
A20W	1:DECEASED	8.34	Stage II	Non-Papillary	Male	NA	Low
A78M	1:DECEASED	22.67	Stage IV	Non-Papillary	Female	55	Low
A9KR	1:DECEASED	104.57	Stage III	Non-Papillary	Female	80	Low
A9ST	1:DECEASED	4.2	Stage III	Papillary	Male	101	Low
A9T5	0:LIVING	66.59	Stage IV	Non-Papillary	Female	75	Low
A76B	1:DECEASED	NA	Stage II	Papillary	Female	71	Low
A7PW	0:LIVING	13.67	Stage III	Non-Papillary	Male	55	Low
A3WS	0:LIVING	25	Stage III	Non-Papillary	Male	292	Low
AA6S	0:LIVING	165.9	Stage III	Non-Papillary	Male	100	Low
A3X1	0:LIVING	66	Stage III	Non-Papillary	Female	NA	Low
A47V	0:LIVING	12.45	Stage II	Papillary	Male	59	Low
A3YL	0:LIVING	29.76	Stage III	Papillary	Male	93	Low
A3Z7	0:LIVING	31.04	Stage IV	Non-Papillary	Male	84	Low
AATP	0:LIVING	32.95	Stage IV	Papillary	Male	118	Low
AA26	0:LIVING	16.52	Stage III	Papillary	Male	76	Low
AA4N	1:DECEASED	2.89	Stage II	Non-Papillary	Male	70	Low
A3SO	1:DECEASED	5.52	Stage IV	Non-Papillary	Male	88	Low
AAML	1:DECEASED	7.62	Stage II	Papillary	Male	129	Low
A9PA	0:LIVING	35.22	Stage III	Non-Papillary	Male	75	Low
A3MI	0:LIVING	12.16	Stage II	Papillary	Male	62	Low
A89H	0:LIVING	18.82	Stage II	Non-Papillary	Female	44	Low
A6TB	0:LIVING	18.79	Stage III	Non-Papillary	Male	62	Low
A43X	0:LIVING	3.61	Stage II	Papillary	Male	66	Low
A8O8	0:LIVING	0.43	Stage II	Non-Papillary	Male	48	Low
A3QF	1:DECEASED	20.27	Stage IV	Papillary	Male	74	Low
A3YS	0:LIVING	24.9	Stage IV	Non-Papillary	Male	81	Low
A678	0:LIVING	26.22	Stage III	Non-Papillary	Male	55	Low
AAMY	0:LIVING	98.92	Stage III	Papillary	Male	119	Low
A5BR	0:LIVING	26.71	Stage II	Non-Papillary	Male	121	Low
A1HR	0:LIVING	12.78	Stage III	Non-Papillary	Male	61	Low
A2EL	1:DECEASED	26.91	Stage II	Non-Papillary	Male	89	Low
A6B0	0:LIVING	76.54	Stage II	Papillary	Male	79	Low
A5U8	0:LIVING	13.11	Stage II	Papillary		NA	Low
A8HB	0:LIVING	45.01	Stage II	Papillary	Female	73	Low
A78K	1:DECEASED	17.61	Stage IV	Papillary	Male	65	Low
A3PH	1:DECEASED	4.66	Stage IV	Non-Papillary	Male	NA	Low
A4TZ	1:DECEASED	15.34	Stage IV	Papillary	Male	94	Low
A519	0:LIVING	16.69	Stage II	Papillary	Male	79	Low
AA3M	0:LIVING	13.63	Stage II	Non-Papillary	Male	77	Low
A541	1:DECEASED	25.56	Stage II	Papillary	Male	NA	Low
A9SH	1:DECEASED	64.75	Stage II	Non-Papillary	Female	54	Low
A9FM	0:LIVING	13.07	Stage I	Papillary	Male	53	Low
AAMZ	1:DECEASED	44.28	Stage IV	Papillary	Female	52	Low
A0YN	1:DECEASED	12.91	Stage III	Non-Papillary	Male	67.4	Low
AA6T	0:LIVING	18.79	Stage II	Non-Papillary	Male	63	Low
AA75	1:DECEASED	11.17	Stage III	Non-Papillary	Male	85	Low
A3WV	0:LIVING	21.22	Stage II	Non-Papillary	Female	NA	Low
A3JM	1:DECEASED	6.73	Stage III		Male	86.36	Low
A7I0	0:LIVING	12.09	Stage II	Papillary	Male	56	Low
A8HC	1:DECEASED	6.57	Stage IV	Papillary	Male	62	Low
A763	0:LIVING	32.75	Stage III	Papillary	Male	73	Low
AA7S	1:DECEASED	34.95	Stage III	Non-Papillary	Male	NA	Low
A2OE	0:LIVING	38.57		Papillary	Male	68	Low
A3OS	0:LIVING	20.96	Stage II	Non-Papillary	Female	78	Low
A5KF	0:LIVING	0.66	Stage II	Non-Papillary	Male	57	Low
A47Y	0:LIVING	12.25	Stage II	Papillary	Male	68	Low
A27C	0:LIVING	13.96	Stage III	Papillary	Male	59	Low
A2HO	0:LIVING	1.51	Stage III	Papillary	Male	69	Low
A41R	0:LIVING	44.35	Stage II	Papillary	Female	NA	Low
A9PD	0:LIVING	17.81	Stage III	Non-Papillary	Male	68	Low
A9RL	0:LIVING	88.8	Stage II	Papillary	Male	NA	Low
A5W6	1:DECEASED	1.84	Stage III	Non-Papillary	Male	81	Low
AA7R	1:DECEASED	17.15	Stage IV	Papillary	Male	69	Low
AA6U	0:LIVING	18.99	Stage II	Papillary	Male	94	Low
AA76	0:LIVING	12.02	Stage II	Papillary	Female	85	Low
AA4W	0:LIVING	60.12	Stage III	Non-Papillary	Male	96	Low
A9KO	1:DECEASED	24.11	Stage IV	Non-Papillary	Male	65	Low
A2EK	0:LIVING	15.93	Stage II	Non-Papillary	Male	159.3	Low
A2I6	0:LIVING	87.25	Stage IV	Non-Papillary	Male	88.5	Low
A4U1	0:LIVING	38.8	Stage II	Papillary	Male	99	Low
A43P	0:LIVING	27.33	Stage II	Non-Papillary	Male	150	Low
A3ZE	1:DECEASED	10.64	Stage IV	Non-Papillary	Male	109	Low
A47W	0:LIVING	12.09	Stage II	Papillary	Male	60	Low
A42F	0:LIVING	28.38	Stage IV	Non-Papillary	Male	102	Low
A9PB	0:LIVING	29.53	Stage III	Non-Papillary	Male	133	Low
AA3B	0:LIVING	65.97	Stage II	Non-Papillary	Female	76	Low
A9R7	0:LIVING	21.85	Stage II	Non-Papillary	Female	66	Low
A43Y	1:DECEASED	15.57	Stage III	Non-Papillary	Male	107	Low
A20P	1:DECEASED	17.87	Stage III	Non-Papillary	Female	NA	Low
AA6W	1:DECEASED	13.63	Stage II	Non-Papillary	Male	103	Low
A5KE	0:LIVING	0.56	Stage II	Non-Papillary	Female	41	Low
AA5N	1:DECEASED	5.52	Stage IV	Non-Papillary	Female	81	Low
A0C8	0:LIVING	40.05	Stage I	Non-Papillary	Male	134.4	Low
A9KQ	0:LIVING	94.81	Stage III	Non-Papillary	Male	72	Low
A43N	0:LIVING	22.96	Stage III	Non-Papillary	Male	107	Low
AAMH	1:DECEASED	11.3	Stage IV	Non-Papillary	Male	87	Low
A9SK	1:DECEASED	15.97	Stage IV	Non-Papillary	Male	90	Low
A2EJ	0:LIVING	47.96	Stage II	Non-Papillary	Female	65.3	Low
A9KP	1:DECEASED	11.96	Stage IV	Non-Papillary	Male	130	Low
A2C5	0:LIVING	26.68	Stage IV	Papillary	Female	54	Low
A47X	0:LIVING	12.61	Stage II	Papillary	Male	62	Low
A3JZ	0:LIVING	19.81	Stage IV	Non-Papillary	Male	84	Low
A1AG	0:LIVING	15.6	Stage III	Papillary	Male	94	Low
A9RM	0:LIVING	47.8	Stage II	Papillary	Male	87	Low
A3Z9	1:DECEASED	12.65		Papillary	Male	105	Low
AA6L	1:DECEASED	38.21	Stage IV	Non-Papillary	Male	115	Low
AA7Q	1:DECEASED	16.75	Stage III	Non-Papillary	Male	65	Low
AA4X	0:LIVING	67.15	Stage II	Non-Papillary	Male	73	Low
